# Supplementary material for: The Impact of Non-Coding RNA on Inflammation and Airway Remodeling in Asthma Related to Obesity: State-of-the-Art and Therapeutic Perspectives
Source: J Clin Med. 2025 Oct 11;14(20):7161. doi: 10.3390/jcm14207161 (PMC12564001; doi:10.3390/jcm14207161)
Supplement: Supplementary file 1 [file jcm-14-07161-s001.zip]

Archive with 1 entries (1 files):
- jcm-3865515-supplementary.pdf
